# Supplementary material for: Characteristics of unit-level patient safety culture in hospitals in Japan: a cross-sectional study
Source: BMC Health Serv Res. 2014 Oct 22;14:508. doi: 10.1186/s12913-014-0508-2 (PMC4209034; doi:10.1186/s12913-014-0508-2)
Supplement: Additional file 1: — List of participating hospitals. [file 12913_2014_508_MOESM1_ESM.xls]

## Sheet: Additional file 1
	Additional file 1. List of participating hospitals
		Type of hospital	Teaching hospital	Location of hospital	No. of beds	No. of units	No. of staff	Response rate
a01	1	Acute care	○	Urban	972	61	2364	0.637056
a17	2	Acute care	○	Urban	812	77	1751	0.916048
a13	3	Acute care	○	Urban	634	28	1085	0.621198
a02	4	Acute care	○	Urban	468	46	1176	0.746599
a06	5	Acute care	○	Urban	464	29	724	0.882597
a03	6	Acute care	○	Rural	451	37	1309	0.6356
a16	7	Acute care	○	Urban	400	24	670	0.704478
a14	8	Acute care	○	Rural	374	26	514	0.828794
a15	9	Acute care	○	Rural	260	20	394	0.926396
a05	10	Acute care	○	Urban	224	17	347	0.902017
a18	11	Acute care	○	Rural	140	11	209	0.856459
a07	12	Acute care	×	Rural	78	8	162	0.67284
a04	13	Mixed care	×	Rural	179	10	229	0.912664
a08	14	Mixed care	×	Rural	154	7	158	0.746835
a09	15	Mixed care	×	Rural	135	8	163	0.90184
a11	16	Long-term care	×	Rural	199	12	258	0.763566
a12	17	Long-term care	×	Rural	180	10	301	0.86711
a10	18	Long-term care	×	Urban	151	9	262	0.744275
