# Supplementary material for: Characteristics of unit-level patient safety culture in hospitals in Japan: a cross-sectional study
Source: BMC Health Serv Res. 2014 Oct 22;14:508. doi: 10.1186/s12913-014-0508-2 (PMC4209034; doi:10.1186/s12913-014-0508-2)
Supplement: Additional file 2: — Professional composition of each unit type. [file 12913_2014_508_MOESM2_ESM.xls]

## Sheet: Additional file 2
Additional file 2. Professional composition of each unit type
	Nurse	Clerk	Physician	Nursing aide or care worker	Technician	Therapist	Dietician or cook	Pharmacist	Others	Not reported	Total	Proportion of respondents with opportunity to contact patients (%)
General ward	2004	47	0	216	0	0	0	0	1	11	2279	96.8
Administration unit	14	897	0	0	0	0	0	0	99	7	1017	68.9
Physicians’ unit†	0	3	764	0	1	3	0	0	5	1	777	95
Outpatient unit	402	66	0	72	2	0	0	0	4	2	548	93.4
Rehabilitation unit	0	4	0	11	0	359	0	0	2	3	379	95.5
Long-term care ward	177	7	0	178	0	0	0	0	0	2	364	95.1
Critical care center, ICU or CCU	328	12	0	24	0	0	0	0	0	0	364	93.7
Obstetrics and gynaecology ward, perinatal ward or NICU	309	5	0	15	0	0	0	0	0	1	330	96.7
Dialysis unit	0	1	0	0	0	0	246	0	3	0	250	40
Clinical laboratory or physiology unit	0	14	0	0	221	0	0	0	1	1	237	81.9
Operating room	221	4	0	7	0	0	0	0	0	0	232	92.2
Pharmaceutical unit	0	38	0	0	0	0	0	171	5	0	214	69.6
Clinical radiology unit	6	15	0	0	157	0	0	0	3	0	181	92.8
Pediatric ward	157	3	0	13	0	0	0	0	2	2	177	97.2
Dietary unit	76	1	0	8	7	0	0	0	0	0	92	94.6
Others	345	136	43	95	144	14	14	12	425	31	1259	70.5
Total	4039	1253	807	639	532	376	260	183	550	61	8700	86.2
Proportion of respondents with opportunity to contact patients (%)	95.6	70	95.3	90.5	87	95.7	41.2	77	54.2	67.2	86.2	-
NICU: Neonatal Intensive Care Unit, ICU: Intensive Care Unit, CCU: Coronary Care Unit
†Physicians do not usually work in a single section, but so are included in the physicians’ unit.
