# Supplementary material for: Characteristics of unit-level patient safety culture in hospitals in Japan: a cross-sectional study
Source: BMC Health Serv Res. 2014 Oct 22;14:508. doi: 10.1186/s12913-014-0508-2 (PMC4209034; doi:10.1186/s12913-014-0508-2)
Supplement: Additional file 3: — Percent positive scores of 12 sub-dimensions and 2 outcome measures for PSC. [file 12913_2014_508_MOESM3_ESM.xls]

## Sheet: Additional file 3
Additional file 3. Percent positive scores of 12 sub-dimensions and 2 outcome measures for PSC
				Sub-dimensions of PSC																								Outcome measures of PSC
		Number of respondents	Number of units	Frequency of events reported		Overall perceptions of patient safety		Supervisor / manager expectations and actions promoting safety		Organizational learning - continuous improvement		Teamwork within hospital units		Communication openness		Feedback and communication about error		Non-punitive response to error		Staffing		Hospital management support for patient safety		Teamwork across hospital units		Hospital handoffs and transitions		Patient safety grade (Excellent or Very good)		Number of events reported (>0 events reported)
		n	n	M ± SD		M ± SD		M ± SD		M ± SD		M ± SD		M ± SD		M ± SD		M ± SD		M ± SD		M ± SD		M ± SD		M ± SD		M ± SD		M ± SD
Location of hospital	Urban area	5999	291	0.67 ± 0.41		0.54 ± 0.35		0.62 ± 0.32		0.51 ± 0.36		0.70 ± 0.34		0.50 ± 0.38		0.54 ± 0.39		0.43 ± 0.37		0.40 ± 0.28		0.53 ± 0.37		0.45 ± 0.35		0.36 ± 0.36		0.47 ± 0.50		0.61 ± 0.49
	Rural area	2701	149	0.63 ± 0.43		0.51 ± 0.35		0.60 ± 0.34		0.52 ± 0.37		0.68 ± 0.35		0.47 ± 0.37		0.51 ± 0.39		0.43 ± 0.37		0.41 ± 0.30		0.48 ± 0.37		0.42 ± 0.36		0.35 ± 0.37		0.41 ± 0.49		0.60 ± 0.49
Type of hospital	Acute care	7603	384	0.66 ± 0.41		0.53 ± 0.35		0.61 ± 0.33		0.51 ± 0.36		0.71 ± 0.34		0.50 ± 0.38		0.53 ± 0.39		0.43 ± 0.37		0.40 ± 0.29		0.52 ± 0.37		0.45 ± 0.35		0.36 ± 0.37		0.46 ± 0.50		0.61 ± 0.49
	Long term care or Care mix	1097	56	0.61 ± 0.43		0.49 ± 0.35		0.60 ± 0.34		0.50 ± 0.37		0.62 ± 0.36		0.43 ± 0.37		0.50 ± 0.40		0.40 ± 0.38		0.43 ± 0.30		0.46 ± 0.38		0.40 ± 0.35		0.35 ± 0.37		0.38 ± 0.48		0.62 ± 0.48
Number of beds in their hospital	<200 beds	1359	75	0.61 ± 0.43		0.5 ± 0.35		0.61 ± 0.34		0.50 ± 0.37		0.63 ± 0.36		0.44 ± 0.37		0.50 ± 0.40		0.41 ± 0.38		0.43 ± 0.30		0.47 ± 0.38		0.40 ± 0.35		0.35 ± 0.37		0.39 ± 0.49		0.62 ± 0.49
	200-499 beds	3715	199	0.64 ± 0.42		0.52 ± 0.35		0.62 ± 0.32		0.49 ± 0.36		0.70 ± 0.34		0.48 ± 0.38		0.51 ± 0.39		0.44 ± 0.37		0.41 ± 0.29		0.49 ± 0.37		0.43 ± 0.35		0.36 ± 0.37		0.42 ± 0.49		0.58 ± 0.49
	≧500 beds	3626	166	0.68 ± 0.41		0.55 ± 0.35		0.61 ± 0.33		0.53 ± 0.35		0.71 ± 0.34		0.52 ± 0.38		0.56 ± 0.39		0.43 ± 0.37		0.38 ± 0.28		0.55 ± 0.37		0.47 ± 0.35		0.36 ± 0.36		0.51 ± 0.50		0.64 ± 0.48
Unit type	General ward	2279	93	0.71 ± 0.39		0.51 ± 0.35		0.64 ± 0.32		0.54 ± 0.36		0.75 ± 0.32		0.52 ± 0.37		0.59 ± 0.38		0.44 ± 0.37		0.34 ± 0.26		0.52 ± 0.37		0.44 ± 0.34		0.36 ± 0.35		0.43 ± 0.50		0.81 ± 0.39
	Obstetrics and gynaecology ward, perinatal ward or NICU	330	11	0.76 ± 0.36		0.58 ± 0.34		0.66 ± 0.28		0.58 ± 0.34		0.77 ± 0.29		0.53 ± 0.36		0.59 ± 0.38		0.48 ± 0.35		0.50 ± 0.30		0.58 ± 0.35		0.50 ± 0.35		0.41 ± 0.36		0.52 ± 0.50		0.76 ± 0.43
	Operation unit	232	10	0.75 ± 0.39		0.51 ± 0.36		0.65 ± 0.30		0.53 ± 0.33		0.64 ± 0.36		0.46 ± 0.37		0.55 ± 0.36		0.41 ± 0.35		0.43 ± 0.30		0.51 ± 0.38		0.40 ± 0.34		0.32 ± 0.33		0.51 ± 0.50		0.80 ± 0.40
	Clinical laboratory or physiology unit	237	17	0.69 ± 0.38		0.66 ± 0.34		0.62 ± 0.31		0.55 ± 0.36		0.68 ± 0.36		0.55 ± 0.39		0.60 ± 0.40		0.47 ± 0.38		0.48 ± 0.29		0.58 ± 0.37		0.54 ± 0.36		0.45 ± 0.38		0.57 ± 0.50		0.49 ± 0.50
	Outpatient unit	548	19	0.68 ± 0.41		0.56 ± 0.35		0.60 ± 0.33		0.56 ± 0.35		0.72 ± 0.34		0.49 ± 0.37		0.57 ± 0.38		0.39 ± 0.36		0.37 ± 0.27		0.51 ± 0.36		0.43 ± 0.35		0.35 ± 0.36		0.51 ± 0.50		0.58 ± 0.49
	Physician's unit¶	777	67	0.59 ± 0.43		0.56 ± 0.34		0.67 ± 0.32		0.49 ± 0.35		0.80 ± 0.30		0.57 ± 0.38		0.42 ± 0.39		0.52 ± 0.37		0.40 ± 0.28		0.55 ± 0.36		0.53 ± 0.36		0.36 ± 0.37		0.56 ± 0.50		0.54 ± 0.50
	Critical care center, ICU or CCU	364	11	0.75 ± 0.37		0.56 ± 0.34		0.65 ± 0.31		0.56 ± 0.34		0.77 ± 0.29		0.55 ± 0.36		0.63 ± 0.36		0.45 ± 0.36		0.47 ± 0.31		0.56 ± 0.35		0.46 ± 0.33		0.36 ± 0.34		0.53 ± 0.50		0.80 ± 0.40
	Pediatric ward	177	6	0.77 ± 0.37		0.56 ± 0.33		0.69 ± 0.30		0.51 ± 0.33		0.72 ± 0.33		0.54 ± 0.37		0.69 ± 0.35		0.38 ± 0.35		0.42 ± 0.30		0.57 ± 0.36		0.49 ± 0.34		0.36 ± 0.34		0.47 ± 0.50		0.78 ± 0.41
	Dietary unit	250	16	0.58 ± 0.44		0.50 ± 0.36		0.53 ± 0.34		0.53 ± 0.39		0.59 ± 0.37		0.41 ± 0.37		0.48 ± 0.41		0.31 ± 0.35		0.41 ± 0.31		0.53 ± 0.39		0.46 ± 0.37		0.39 ± 0.39		0.45 ± 0.50		0.45 ± 0.50
	Others	1259	71	0.61 ± 0.44		0.55 ± 0.35		0.58 ± 0.35		0.53 ± 0.37		0.68 ± 0.35		0.51 ± 0.38		0.51 ± 0.40		0.41 ± 0.38		0.41 ± 0.30		0.52 ± 0.39		0.45 ± 0.36		0.39 ± 0.40		0.48 ± 0.50		0.43 ± 0.49
	Dialysis unit	92	6	0.67 ± 0.41		0.52 ± 0.33		0.59 ± 0.30		0.53 ± 0.33		0.69 ± 0.31		0.54 ± 0.37		0.60 ± 0.32		0.45 ± 0.33		0.44 ± 0.29		0.50 ± 0.36		0.40 ± 0.33		0.35 ± 0.37		0.40 ± 0.49		0.77 ± 0.42
	Pharmaceutical unit	214	13	0.74 ± 0.39		0.56 ± 0.35		0.55 ± 0.32		0.51 ± 0.35		0.57 ± 0.36		0.40 ± 0.38		0.52 ± 0.39		0.44 ± 0.36		0.36 ± 0.25		0.50 ± 0.37		0.41 ± 0.36		0.32 ± 0.37		0.47 ± 0.50		0.63 ± 0.48
	Clinical radiology unit	181	10	0.61 ± 0.40		0.53 ± 0.36		0.54 ± 0.31		0.44 ± 0.34		0.58 ± 0.39		0.43 ± 0.39		0.48 ± 0.39		0.45 ± 0.37		0.45 ± 0.30		0.46 ± 0.36		0.39 ± 0.35		0.35 ± 0.37		0.43 ± 0.50		0.69 ± 0.46
	Administration unit	1017	57	0.52 ± 0.45		0.51 ± 0.35		0.55 ± 0.35		0.39 ± 0.36		0.62 ± 0.37		0.43 ± 0.38		0.43 ± 0.40		0.40 ± 0.38		0.45 ± 0.31		0.47 ± 0.38		0.39 ± 0.35		0.31 ± 0.37		0.38 ± 0.49		0.21 ± 0.41
	Rehabilitation unit	379	16	0.61 ± 0.41		0.48 ± 0.36		0.59 ± 0.33		0.43 ± 0.35		0.60 ± 0.36		0.40 ± 0.37		0.46 ± 0.39		0.50 ± 0.38		0.51 ± 0.27		0.46 ± 0.36		0.34 ± 0.35		0.26 ± 0.34		0.35 ± 0.48		0.55 ± 0.50
	Long term care ward	364	17	0.62 ± 0.44		0.42 ± 0.33		0.59 ± 0.33		0.54 ± 0.36		0.60 ± 0.37		0.40 ± 0.36		0.51 ± 0.40		0.34 ± 0.37		0.32 ± 0.26		0.41 ± 0.37		0.39 ± 0.34		0.37 ± 0.36		0.28 ± 0.45		0.85 ± 0.36
Clusters	High-PSC units	3794	184	0.73 ± 0.38		0.62 ± 0.33		0.69 ± 0.30		0.60 ± 0.34		0.79 ± 0.30		0.58 ± 0.36		0.64 ± 0.37		0.50 ± 0.37		0.44 ± 0.29		0.61 ± 0.35		0.52 ± 0.35		0.41 ± 0.37		0.58 ± 0.49		0.67 ± 0.47
	Low-PSC units	4906	256	0.60 ± 0.43		0.46 ± 0.35		0.55 ± 0.34		0.44 ± 0.36		0.63 ± 0.36		0.42 ± 0.37		0.45 ± 0.39		0.37 ± 0.36		0.38 ± 0.28		0.43 ± 0.37		0.38 ± 0.34		0.32 ± 0.36		0.36 ± 0.48		0.56 ± 0.50
All respondents		8700	440	0.66 ± 0.42		0.53 ± 0.35		0.61 ± 0.33		0.51 ± 0.36		0.70 ± 0.35		0.49 ± 0.38		0.53 ± 0.39		0.43 ± 0.37		0.40 ± 0.29		0.51 ± 0.37		0.44 ± 0.35		0.36 ± 0.37		0.45 ± 0.50		0.61 ± 0.49
PSC: Patient safety culture, M: Mean, SD: Standard Deviation, NICU: Neonatal Intensive Care Unit, ICU: Intensive Care Unit, CCU: Coronary Care Unit
¶Physicians do not usually work in a single section, but so are included in the physicians’ unit.
Percent positive scores of all units were assessed according to the manual provided from AHRQ, and averaged by the attributes of units.
